# Supplementary material for: A rare case of Rosai–Dorfman disease presenting with cardiac tamponade
Source: Eur Heart J Cardiovasc Imaging. 2019 Jan 21;20(6):718. doi: 10.1093/ehjci/jey232 (PMC6529907; doi:10.1093/ehjci/jey232)
Supplement: jey232_Supp [file jey232_supp.zip]

Archive with 4 entries (3 files):
- jey232-Suppl_data/
- jey232-Suppl_data/Thumbs.db
- jey232-Suppl_data/jey232_Movie_S1.mp4
- jey232-Suppl_data/jey232_Movie_S2.mov
